# Supplementary material for: Evaluation of Changes to the Oral Microbiome Based on 16S rRNA Sequencing among Children Treated for Cancer
Source: Cancers (Basel). 2021 Dec 21;14(1):7. doi: 10.3390/cancers14010007 (PMC8750156; doi:10.3390/cancers14010007)
Supplement: Supplementary file 1 [file cancers-14-00007-s001.zip]

Archive with 1 entries (1 files):
- cancers-1494185-supplementary.pdf
